# Supplementary material for: Molecular Identification of African Nymphaea Species (Water Lily) Based on ITS, trnT-trnF and rpl16
Source: Plants (Basel). 2022 Sep 18;11(18):2431. doi: 10.3390/plants11182431 (PMC9503883; doi:10.3390/plants11182431)
Supplement: Supplementary file 1 [file plants-11-02431-s001.zip]

Archive with 2 entries (2 files):
- Supplementary Figures S1-S7.pdf
- Supplementary Tables S1-S6.xlsx
